# Supplementary material for: Wild crickets can adjust escaping speed under varying predation cues
Source: Behav Ecol. 2026 Mar 11;37(3):arag029. doi: 10.1093/beheco/arag029 (PMC13012820; doi:10.1093/beheco/arag029)
Supplement: arag029_Supplementary_Data [file arag029_supplementary_data.zip]

Archive with 4 entries (4 files):
- Addtional Information of Wild Attack Event.docx
- Flee Speed Experiment Video.mp4
- Supplementary Material.docx
- Wild Attack Event from Jay.avi
